# Supplementary material for: Upregulated Palmitoleate and Oleate Production in Escherichia coli Promotes Gentamicin Resistance
Source: Molecules. 2024 May 25;29(11):2504. doi: 10.3390/molecules29112504 (PMC11173871; doi:10.3390/molecules29112504)
Supplement: Supplementary file 1 [file molecules-29-02504-s001.zip]

Archive with 1 entries (1 files):
- molecules-3018893-supplementary.pdf
